# Supplementary material for: Retrosynthetic reaction pathway prediction through neural machine translation of atomic environments
Source: Nat Commun. 2022 Mar 4;13:1186. doi: 10.1038/s41467-022-28857-w (PMC8897428; doi:10.1038/s41467-022-28857-w)
Supplement: Supplementary file 3 — Source Data [file 41467_2022_28857_MOESM3_ESM.zip]

Archive with 27 entries (26 files):
- Figures_raw/
- Figures_raw/.DS_Store
- __MACOSX/Figures_raw/._.DS_Store
- Figures_raw/Figure2.ai
- __MACOSX/Figures_raw/._Figure2.ai
- Figures_raw/Figure6.ai
- __MACOSX/Figures_raw/._Figure6.ai
- Figures_raw/Figure3.ai
- __MACOSX/Figures_raw/._Figure3.ai
- Figures_raw/Figure4.ai
- __MACOSX/Figures_raw/._Figure4.ai
- Figures_raw/Figure1.ai
- __MACOSX/Figures_raw/._Figure1.ai
- Figures_raw/Figure5.ai
- __MACOSX/Figures_raw/._Figure5.ai
- Figures_raw/Figure6.psd
- __MACOSX/Figures_raw/._Figure6.psd
- Figures_raw/Figure4.psd
- __MACOSX/Figures_raw/._Figure4.psd
- Figures_raw/Figure5.psd
- __MACOSX/Figures_raw/._Figure5.psd
- Figures_raw/Figure1.psd
- __MACOSX/Figures_raw/._Figure1.psd
- Figures_raw/Figure2.psd
- __MACOSX/Figures_raw/._Figure2.psd
- Figures_raw/Figure3.psd
- __MACOSX/Figures_raw/._Figure3.psd
